# Supplementary material for: Analysis of Convergent Validity of Performance-Based Activities of Daily Living Assessed by PA-IADL Test in Relation to Traditional (Standard) Cognitive Assessment to Identify Older Adults with Mild Cognitive Impairment
Source: Behav Sci (Basel). 2023 Nov 27;13(12):975. doi: 10.3390/bs13120975 (PMC10740513; doi:10.3390/bs13120975)
Supplement: Supplementary file 1 [file behavsci-13-00975-s001.zip]

Archive with 1 entries (1 files):
- behavsci-2679809-supplementary.pdf
